# Supplementary material for: Effects of the Plant Growth-Promoting Bacterium Burkholderia phytofirmans PsJN throughout the Life Cycle of Arabidopsis thaliana
Source: PLoS One. 2013 Jul 15;8(7):e69435. doi: 10.1371/journal.pone.0069435 (PMC3711820; doi:10.1371/journal.pone.0069435)
Supplement: Table S3 — (XLSX) [file pone.0069435.s006.xlsx]

## Sheet: Up-regulated
ID Affymetrix	Locus	Description	Fold change (Log2)	p-value
245000_at	ATCG00210	hypothetical protein	1.12	0.04
245052_at	AT2G26440	pectinesterase family protein	1.58	0
245265_at	AT4G14400	ACD6 (ACCELERATED CELL DEATH 6); protein binding	1.05	0.03
245329_at	AT4G14365	zinc finger (C3HC4-type RING finger) family protein / ankyrin repeat family protein	2.2	0
245397_at	AT4G14560	IAA1 (INDOLE-3-ACETIC ACID INDUCIBLE); protein binding / transcription factor	1.07	0.02
245783_s_at	AT1G35180;AT1G35170	[AT1G35180, FUNCTIONS IN: molecular_function unknown; INVOLVED IN: biological_process unknown; LOCATED IN: integral to membrane; CONTAINS InterPro DOMAIN/s: TRAM, LAG1 and CLN8 homology (InterPro:IPR006634); BEST Arabidopsis thaliana protein match is: unknown protein (TAIR:AT1G35170.1); Has 128 Blast hits to 128 proteins in 42 species: Archae - 0; Bacteria - 0; Metazoa - 49; Fungi - 4; Plants - 4…	1.34	0.01
245874_at	no_match	no_match	1.25	0.01
245875_at	AT1G26240	proline-rich extensin-like family protein	0.95	0.04
245901_at	AT5G11060	KNAT4 (KNOTTED1-LIKE HOMEOBOX GENE 4); transcription activator/ transcription factor	1.06	0.03
245906_at	AT5G11070	unknown protein	0.99	0.05
246071_at	AT5G20150	SPX1 (SPX DOMAIN GENE 1)	1.4	0
246238_at	AT4G36670	mannitol transporter, putative	1.79	0
246366_at	AT1G51850	leucine-rich repeat protein kinase, putative	1.38	0.01
246368_at	AT1G51890	leucine-rich repeat protein kinase, putative	1.05	0.02
246762_at	AT5G27620	CYCH;1 (CYCLIN H;1); cyclin-dependent protein kinase/ protein binding / protein kinase	0.97	0.04
246943_at	AT5G25440	protein kinase family protein	1.09	0.02
246986_at	AT5G67280	RLK (Receptor-like kinase); ATP binding / kinase/ protein serine/threonine kinase	0.98	0.03
247327_at	AT5G64120	peroxidase, putative	1.98	0
247524_at	AT5G61440	ACHT5 (ATYPICAL CYS HIS RICH THIOREDOXIN 5)	1.63	0.01
247540_at	AT5G61590	AP2 domain-containing transcription factor family protein	1.22	0.01
247754_at	AT5G59080	unknown protein	1.58	0
248062_at	AT5G55450	protease inhibitor/seed storage/lipid transfer protein (LTP) family protein	1.48	0.01
248177_at	AT5G54630	zinc finger protein-related	1.15	0.02
248270_at	AT5G53450	ORG1 (OBP3-responsive gene 1); ATP binding / kinase/ protein kinase	1.37	0.01
248282_at	AT5G52900	unknown protein	1.11	0.05
248385_at	AT5G51910	TCP family transcription factor, putative	0.96	0.05
248551_at	AT5G50200	WR3 (WOUND-RESPONSIVE 3); nitrate transmembrane transporter	1.17	0.01
248703_at	AT5G48430	aspartic-type endopeptidase	1.31	0.01
248932_at	AT5G46050	PTR3 (PEPTIDE TRANSPORTER 3); dipeptide transporter/ transporter/ tripeptide transporter	2.07	0
249008_at	AT5G44680	methyladenine glycosylase family protein	1.45	0
249032_at	AT5G44910	Toll-Interleukin-Resistance (TIR) domain-containing protein	1.01	0.03
249052_at	AT5G44420	PDF1.2	1.37	0.01
249346_at	AT5G40780	LHT1; amino acid transmembrane transporter	1.61	0
249454_at	AT5G39520	unknown protein	1.56	0.01
249459_at	AT5G39580	peroxidase, putative	1.35	0.01
249862_at	AT5G22920	zinc finger (C3HC4-type RING finger) family protein	1.18	0.02
250248_at	AT5G13740	ZIF1 (ZINC INDUCED FACILITATOR 1); carbohydrate transmembrane transporter/ sugar:hydrogen symporter/ tetracycline:hydrogen antiporter	1.71	0
250524_at	AT5G08520	myb family transcription factor	1	0.04
250738_at	AT5G05730	ASA1 (ANTHRANILATE SYNTHASE ALPHA SUBUNIT 1); anthranilate synthase	1.01	0.03
250753_at	AT5G05860	UGT76C2; UDP-glycosyltransferase/ cis-zeatin O-beta-D-glucosyltransferase/ cytokinin 7-beta-glucosyltransferase/ cytokinin 9-beta-glucosyltransferase/ trans-zeatin O-beta-D-glucosyltransferase/ transferase, transferring glycosyl groups	1.05	0.02
250942_at	AT5G03350	legume lectin family protein	1.54	0
251017_at	AT5G02760	protein phosphatase 2C family protein / PP2C family protein	1.57	0
251438_s_at	AT3G59930;AT5G33355	[AT3G59930, Encodes a defensin-like (DEFL) family protein.];[AT5G33355, Encodes a defensin-like (DEFL) family protein.]	2.87	0
251443_at	AT3G59940	kelch repeat-containing F-box family protein	1.21	0.04
251705_at	AT3G56400	WRKY70; transcription factor/ transcription repressor	1.11	0.03
251755_at	AT3G55790	unknown protein	1.12	0.02
252170_at	AT3G50480	HR4 (HOMOLOG OF RPW8 4)	1.52	0
252183_at	AT3G50740	UGT72E1 (UDP-glucosyl transferase 72E1); UDP-glycosyltransferase/ coniferyl-alcohol glucosyltransferase/ transferase, transferring glycosyl groups	1.05	0.03
252317_at	AT3G48720	transferase family protein	1.13	0.02
252511_at	AT3G46280	protein kinase-related	1.75	0
252589_s_at	AT3G45660;AT3G45650	[AT3G45660, proton-dependent oligopeptide transport (POT) family protein];[AT3G45650, NAXT1 (NITRATE EXCRETION TRANSPORTER1); nitrate efflux transmembrane transporter/ transporter]	0.93	0.05
252618_at	AT3G45140	LOX2 (LIPOXYGENASE 2); lipoxygenase	1.34	0.01
252831_at	AT4G39980	DHS1 (3-DEOXY-D-ARABINO-HEPTULOSONATE 7-PHOSPHATE SYNTHASE 1); 3-deoxy-7-phosphoheptulonate synthase	1	0.04
253305_at	AT4G33666	unknown protein	1.13	0.02
253317_at	AT4G33960	unknown protein	1.05	0.04
253407_at	AT4G32920	glycine-rich protein	0.98	0.04
253812_at	AT4G28240	wound-responsive protein-related	1.1	0.03
253854_at	AT4G27900	FUNCTIONS IN: molecular_function unknown; INVOLVED IN: biological_process unknown; LOCATED IN: cellular_component unknown; EXPRESSED IN: 23 plant structures; EXPRESSED DURING: 13 growth stages; CONTAINS InterPro DOMAIN/s: CCT domain (InterPro:IPR010402); BEST Arabidopsis thaliana protein match is: unknown protein (TAIR:AT5G53420.1); Has 876 Blast hits to 876 proteins in 63 species: Archae - 0; Ba…	1.03	0.03
253865_at	AT4G27470	zinc finger (C3HC4-type RING finger) family protein	1.21	0.02
254242_at	AT4G23200	protein kinase family protein	1.85	0
254314_at	AT4G22470	protease inhibitor/seed storage/lipid transfer protein (LTP) family protein	2.53	0
254805_at	AT4G12480	pEARLI 1; lipid binding	3.28	0
254818_at	AT4G12470	protease inhibitor/seed storage/lipid transfer protein (LTP) family protein	3.21	0
254819_at	AT4G12500	protease inhibitor/seed storage/lipid transfer protein (LTP) family protein	4.62	0
254832_at	AT4G12490	protease inhibitor/seed storage/lipid transfer protein (LTP) family protein	5.34	0
254931_at	AT4G11460	protein kinase family protein	1.64	0
254954_at	AT4G10910	unknown protein	1.5	0.01
255025_at	AT4G09900	MES12 (METHYL ESTERASE 12); hydrolase	1.17	0.01
255160_at	AT4G07820	pathogenesis-related protein, putative	1.15	0.02
255381_at	AT4G03510	RMA1; protein binding / ubiquitin-protein ligase/ zinc ion binding	1.79	0.01
255595_at	AT4G01700	chitinase, putative	1.71	0
256012_at	AT1G19250	FMO1 (FLAVIN-DEPENDENT MONOOXYGENASE 1); FAD binding / NADP or NADPH binding / electron carrier/ flavin-containing monooxygenase/ monooxygenase/ oxidoreductase	1.4	0.01
256096_at	AT1G13650	FUNCTIONS IN: molecular_function unknown; INVOLVED IN: biological_process unknown; LOCATED IN: cellular_component unknown; EXPRESSED IN: 15 plant structures; EXPRESSED DURING: 6 growth stages; BEST Arabidopsis thaliana protein match is: 18S pre-ribosomal assembly protein gar2-related (TAIR:AT2G03810.4); Has 3725 Blast hits to 1574 proteins in 203 species: Archae - 2; Bacteria - 168; Metazoa - 816…	1.22	0.01
256098_at	AT1G13700	glucosamine/galactosamine-6-phosphate isomerase family protein	1.13	0.04
256169_at	AT1G51800	leucine-rich repeat protein kinase, putative	1.41	0
256170_at	AT1G51790	kinase	0.97	0.04
256262_at	AT3G12150	unknown protein	1.14	0.03
256349_at	AT1G54890	late embryogenesis abundant protein-related / LEA protein-related	1.12	0.03
256497_at	AT1G31580	ECS1	0.92	0.04
256596_at	AT3G28540	AAA-type ATPase family protein	1.07	0.02
256671_at	AT3G52290	IQD3 (IQ-domain 3); calmodulin binding	0.97	0.04
256766_at	AT3G22231	PCC1 (PATHOGEN AND CIRCADIAN CONTROLLED 1)	3.05	0
256920_at	AT3G18980	F-box family protein	1.06	0.03
256969_at	AT3G21080	ABC transporter-related	1.1	0.02
257062_at	AT3G18290	EMB2454 (embryo defective 2454); protein binding / zinc ion binding	1.52	0
257294_at	AT3G15570	phototropic-responsive NPH3 family protein	1.84	0
257365_x_at	AT2G26020	PDF1.2b (plant defensin 1.2b)	1.82	0
257506_at	AT1G29440	FUNCTIONS IN: molecular_function unknown; INVOLVED IN: response to auxin stimulus; EXPRESSED IN: 19 plant structures; EXPRESSED DURING: 10 growth stages; CONTAINS InterPro DOMAIN/s: Auxin responsive SAUR protein (InterPro:IPR003676); BEST Arabidopsis thaliana protein match is: SAUR68 (SMALL AUXIN UPREGULATED 68) (TAIR:AT1G29510.1); Has 327 Blast hits to 317 proteins in 15 species: Archae - 0; Bac…	1.14	0.02
257516_at	AT1G69040	ACR4 (ACT REPEAT 4); amino acid binding	1.18	0.02
257793_at	AT3G26960	unknown protein	1.09	0.02
257866_at	AT3G17770	dihydroxyacetone kinase family protein	1.25	0.01
257964_at	AT3G19850	phototropic-responsive NPH3 family protein	1.59	0
258856_at	AT3G02040	SRG3 (senescence-related gene 3); glycerophosphodiester phosphodiesterase/ phosphoric diester hydrolase	1.01	0.04
258920_at	AT3G10520	AHB2 (ARABIDOPSIS HAEMOGLOBIN 2); oxygen transporter	0.96	0.05
259348_at	AT3G03770	leucine-rich repeat transmembrane protein kinase, putative	0.96	0.04
259466_at	AT1G19050	ARR7 (RESPONSE REGULATOR 7); transcription regulator/ two-component response regulator	1.52	0
259550_at	AT1G35230	AGP5 (ARABINOGALACTAN-PROTEIN 5)	1.07	0.02
259561_at	AT1G21250	WAK1 (CELL WALL-ASSOCIATED KINASE); kinase	1.79	0
259737_at	AT1G64400	long-chain-fatty-acid--CoA ligase, putative / long-chain acyl-CoA synthetase, putative	1.81	0
259773_at	AT1G29500	auxin-responsive protein, putative	1.06	0.03
259783_at	AT1G29510	SAUR68 (SMALL AUXIN UPREGULATED 68)	1.01	0.04
259842_at	AT1G73602;AT1G73600	[AT1G73602, CPuORF32 (Conserved peptide upstream open reading frame 32)];[AT1G73600, methyltransferase/ phosphoethanolamine N-methyltransferase]	1.44	0
259925_at	AT1G75040	PR5 (PATHOGENESIS-RELATED GENE 5)	1.71	0
260015_at	AT1G67980	CCoAMT; caffeoyl-CoA O-methyltransferase	1.3	0.01
260070_at	AT1G73830	BEE3 (BR ENHANCED EXPRESSION 3); DNA binding / transcription factor	1.39	0.01
260266_at	AT1G68520	zinc finger (B-box type) family protein	1.92	0
260303_at	AT1G70520	protein kinase family protein	1.13	0.02
260431_at	AT1G68190	zinc finger (B-box type) family protein	1.14	0.03
260553_at	AT2G41800	FUNCTIONS IN: molecular_function unknown; INVOLVED IN: biological_process unknown; LOCATED IN: cell wall, plant-type cell wall; EXPRESSED IN: 7 plant structures; EXPRESSED DURING: 4 anthesis, C globular stage, petal differentiation and expansion stage; CONTAINS InterPro DOMAIN/s: Protein of unknown function DUF642 (InterPro:IPR006946), Galactose-binding like (InterPro:IPR008979); BEST Arabidopsis…	0.95	0.04
260556_at	AT2G43620	chitinase, putative	4.57	0
260754_at	AT1G49000	unknown protein	1.04	0.02
261021_at	AT1G26380	FAD-binding domain-containing protein	1.15	0.01
261135_at	AT1G19610	PDF1.4	3.02	0
261768_at	AT1G15550	GA3OX1 (GIBBERELLIN 3-OXIDASE 1); gibberellin 3-beta-dioxygenase/ transcription factor binding	2.38	0
262119_s_at	AT1G02930;AT1G02920	[AT1G02930, ATGSTF6 (GLUTATHIONE S-TRANSFERASE); copper ion binding / glutathione binding / glutathione transferase];[AT1G02920, GSTF7; copper ion binding / glutathione binding / glutathione transferase]	1.35	0
262170_at	AT1G74940	senescence-associated protein-related	2.02	0
262331_at	AT1G64050	unknown protein	1.22	0.01
262355_at	AT1G72820	mitochondrial substrate carrier family protein	1.05	0.04
262793_at	AT1G13110	CYP71B7; electron carrier/ heme binding / iron ion binding / monooxygenase/ oxygen binding	1.12	0.02
262986_at	AT1G23390	kelch repeat-containing F-box family protein	1.03	0.04
263034_at	AT1G24020	MLP423 (MLP-LIKE PROTEIN 423)	0.97	0.04
263151_at	AT1G54120	unknown protein	1.05	0.02
263325_at	AT2G04240	XERICO; protein binding / zinc ion binding	1.52	0
263498_at	AT2G42610	LSH10 (LIGHT SENSITIVE HYPOCOTYLS 10)	0.97	0.05
263536_at	AT2G25000	WRKY60; transcription factor	1.14	0.02
263584_at	AT2G17040	anac036 (Arabidopsis NAC domain containing protein 36); transcription factor	0.99	0.04
263953_at	AT2G36050	OFP15 (ARABIDOPSIS THALIANA OVATE FAMILY PROTEIN 15)	1.19	0.01
264379_at	AT2G25200	unknown protein	1.31	0.01
264567_s_at	AT1G05250;AT1G05240	[AT1G05250, peroxidase, putative];[AT1G05240, peroxidase, putative]	1.09	0.03
264616_at	AT2G17740	DC1 domain-containing protein	3.33	0
264635_at	AT1G65500	unknown protein	2.77	0
264773_at	AT1G22900	FUNCTIONS IN: molecular_function unknown; INVOLVED IN: defense response; LOCATED IN: endomembrane system; EXPRESSED IN: stamen; EXPRESSED DURING: 4 anthesis; CONTAINS InterPro DOMAIN/s: Plant disease resistance response protein (InterPro:IPR004265); BEST Arabidopsis thaliana protein match is: disease resistance-responsive family protein (TAIR:AT5G42500.1); Has 560 Blast hits to 559 proteins in 35…	1.07	0.03
264788_at	AT2G17880	DNAJ heat shock protein, putative	1.77	0.01
265208_at	AT2G36690	oxidoreductase, 2OG-Fe(II) oxygenase family protein	2.1	0
265611_at	AT2G25510	unknown protein	1.27	0.01
265724_at	AT2G32100	OFP16 (ARABIDOPSIS THALIANA OVATE FAMILY PROTEIN 16)	1.56	0
265837_at	AT2G14560	LURP1 (LATE UPREGULATED IN RESPONSE TO HYALOPERONOSPORA PARASITICA)	1.49	0.01
265884_at	AT2G42320	nucleolar protein gar2-related	1.06	0.03
266168_at	AT2G38870	protease inhibitor, putative	1.41	0
266184_s_at	AT3G54700;AT2G38940	[AT3G54700, carbohydrate transmembrane transporter/ phosphate transmembrane transporter/ sugar:hydrogen symporter];[AT2G38940, ATPT2 (ARABIDOPSIS THALIANA PHOSPHATE TRANSPORTER 2); carbohydrate transmembrane transporter/ inorganic phosphate transmembrane transporter/ phosphate transmembrane transporter/ sugar:hydrogen symporter]	1.34	0.01
266479_at	AT2G31160	LSH3 (LIGHT SENSITIVE HYPOCOTYLS 3)	0.95	0.04
266656_at	AT2G25900	ATCTH; transcription factor	1.52	0.01
266782_at	AT2G29120	ATGLR2.7; intracellular ligand-gated ion channel	1.06	0.03
266899_at	AT2G34620	mitochondrial transcription termination factor-related / mTERF-related	1.62	0
266992_at	AT2G39200	MLO12 (MILDEW RESISTANCE LOCUS O 12); calmodulin binding	1.86	0
266993_at	AT2G39210	nodulin family protein	1	0.03
267076_at	AT2G41090	calmodulin-like calcium-binding protein, 22 kDa (CaBP-22)	1.38	0
267084_at	AT2G41180	sigA-binding protein-related	0.95	0.04
267116_at	AT2G32560	F-box family protein	1.01	0.05
267384_at	AT2G44370	DC1 domain-containing protein	1.38	0
267436_at	AT2G19190	FRK1 (FLG22-INDUCED RECEPTOR-LIKE KINASE 1); kinase	1.49	0
267591_at	AT2G39705	RTFL8 (ROTUNDIFOLIA LIKE 8)	1.02	0.04
267614_at	AT2G26710	BAS1 (PHYB ACTIVATION TAGGED SUPPRESSOR 1); oxygen binding / steroid hydroxylase	1.03	0.04

## Sheet: Down-regulated
ID Affymetrix	Locus	Description	Fold change (Log2)	p-value
245026_at	ATCG00140	ATPase III subunit	-1	0.05
245090_at	AT2G40900	nodulin MtN21 family protein	-1.1	0.03
245117_at	AT2G41560	ACA4 (AUTO-INHIBITED CA(2+)-ATPASE, ISOFORM 4); calcium-transporting ATPase/ calmodulin binding	-1.09	0.02
245119_at	AT2G41640	transferase, transferring glycosyl groups	-0.94	0.04
245193_at	AT1G67810	SUFE2 (SULFUR E 2); enzyme activator	-1.03	0.04
245277_at	AT4G15550	IAGLU (INDOLE-3-ACETATE BETA-D-GLUCOSYLTRANSFERASE); UDP-glycosyltransferase/ transferase, transferring glycosyl groups	-1.97	0
245334_at	AT4G15800	RALFL33 (ralf-like 33); signal transducer	-1.16	0.02
245349_at	AT4G16690	MES16 (METHYL ESTERASE 16); catalytic/ hydrolase, acting on ester bonds / methyl indole-3-acetate esterase/ methyl jasmonate esterase	-1.22	0.01
245734_at	AT1G73480	hydrolase, alpha/beta fold family protein	-1.31	0.01
245757_at	AT1G35140	PHI-1 (PHOSPHATE-INDUCED 1)	-1.93	0
245765_at	AT1G33600	leucine-rich repeat family protein	-1.06	0.03
245777_at	AT1G73540	atnudt21 (Arabidopsis thaliana Nudix hydrolase homolog 21); hydrolase	-1.22	0.02
245981_at	AT5G13100	unknown protein	-1.08	0.02
246069_at	AT5G20220	zinc knuckle (CCHC-type) family protein	-0.94	0.04
246120_at	AT5G20360	octicosapeptide/Phox/Bem1p (PB1) domain-containing protein / tetratricopeptide repeat (TPR)-containing protein	-1.04	0.04
246142_at	AT5G19970	unknown protein	-1.02	0.03
246197_at	AT4G37010	caltractin, putative / centrin, putative	-1.16	0.02
246289_at	AT3G56880	VQ motif-containing protein	-1.15	0.02
246310_at	AT3G51895	SULTR3;1 (SULFATE TRANSPORTER 3;1); secondary active sulfate transmembrane transporter/ sulfate transmembrane transporter/ transporter	-1.17	0.02
246463_at	AT5G16970	AT-AER (alkenal reductase); 2-alkenal reductase	-1.34	0.01
246464_at	AT5G16980	NADP-dependent oxidoreductase, putative	-1.42	0.01
246468_at	AT5G17050	UGT78D2 (UDP-GLUCOSYL TRANSFERASE 78D2); UDP-glycosyltransferase/ anthocyanidin 3-O-glucosyltransferase/ quercetin 3-O-glucosyltransferase/ transferase, transferring glycosyl groups	-1.23	0.02
246490_at	AT5G15950;AT5G15948	[AT5G15950, adenosylmethionine decarboxylase family protein];[AT5G15948, CPuORF10 (Conserved peptide upstream open reading frame 10)]	-1.68	0
246495_at	AT5G16200	50S ribosomal protein-related	-1.59	0
246584_at	AT5G14730	unknown protein	-1.06	0.02
246797_at	AT5G26790	unknown protein	-1.25	0.01
247091_at	AT5G66390	peroxidase 72 (PER72) (P72) (PRXR8)	-1.01	0.04
247177_at	AT5G65300	unknown protein	-1.19	0.02
247279_at	AT5G64310	AGP1 (ARABINOGALACTAN PROTEIN 1)	-0.98	0.03
247351_at	AT5G63790	ANAC102 (ARABIDOPSIS NAC DOMAIN CONTAINING PROTEIN 102); transcription factor	-2.13	0
247488_at	AT5G61820	FUNCTIONS IN: molecular_function unknown; INVOLVED IN: biological_process unknown; LOCATED IN: vacuole; EXPRESSED IN: 24 plant structures; EXPRESSED DURING: 15 growth stages; CONTAINS InterPro DOMAIN/s: Stress up-regulated Nod 19 (InterPro:IPR011692); Has 27 Blast hits to 27 proteins in 10 species: Archae - 0; Bacteria - 0; Metazoa - 0; Fungi - 0; Plants - 26; Viruses - 0; Other Eukaryotes - 1 (s…	-1.69	0
247655_at	AT5G59820	RHL41 (RESPONSIVE TO HIGH LIGHT 41); nucleic acid binding / transcription factor/ zinc ion binding	-1.7	0
247704_at	AT5G59510	RTFL5 (ROTUNDIFOLIA LIKE 5)	-1.59	0
247779_at	AT5G58760	DDB2 (damaged DNA-binding 2); nucleic acid binding / nucleotide binding / zinc ion binding	-1.14	0.02
247820_at	AT5G58380	SIP1 (SOS3-INTERACTING PROTEIN 1); ATP binding / kinase/ protein kinase/ protein serine/threonine kinase	-1.19	0.01
247848_at	AT5G58120	disease resistance protein (TIR-NBS-LRR class), putative	-1.52	0
247925_at	AT5G57560	TCH4 (Touch 4); hydrolase, acting on glycosyl bonds / xyloglucan:xyloglucosyl transferase	-1.65	0
247980_at	AT5G56860	GNC (GATA, nitrate-inducible, carbon metabolism-involved); transcription factor	-1.96	0
248048_at	AT5G56080	NAS2 (NICOTIANAMINE SYNTHASE 2); nicotianamine synthase	-1.06	0.03
248160_at	AT5G54470	zinc finger (B-box type) family protein	-1.83	0
248191_at	AT5G54130	calcium-binding EF hand family protein	-2.55	0
248207_at	AT5G53970	aminotransferase, putative	-1.27	0.01
248246_at	AT5G53200	TRY (TRIPTYCHON); DNA binding / transcription factor	-1.3	0.02
248448_at	AT5G51190	AP2 domain-containing transcription factor, putative	-1.25	0.01
248607_at	AT5G49480	ATCP1 (Ca2+-binding protein 1); calcium ion binding	-1.53	0.01
248622_at	AT5G49360	BXL1 (BETA-XYLOSIDASE 1); hydrolase, hydrolyzing O-glycosyl compounds	-1.43	0.01
248759_at	AT5G47610	zinc finger (C3HC4-type RING finger) family protein	-1.07	0.03
249063_at	AT5G44110	POP1; transporter	-1.14	0.02
249144_at	AT5G43270	SPL2 (SQUAMOSA PROMOTER BINDING PROTEIN-LIKE 2); DNA binding / transcription factor	-0.9	0.05
249191_at	AT5G42760	INVOLVED IN: biological_process unknown; LOCATED IN: cellular_component unknown; EXPRESSED IN: 21 plant structures; EXPRESSED DURING: 13 growth stages; CONTAINS InterPro DOMAIN/s: Conserved hypothetical protein CHP00027, methylltransferase (InterPro:IPR011610), O-methyltransferase, N-terminal (InterPro:IPR003455); Has 888 Blast hits to 888 proteins in 139 species: Archae - 36; Bacteria - 741; Met…	-2.82	0
249583_at	AT5G37770	TCH2 (TOUCH 2); calcium ion binding	-1.45	0.01
249622_at	AT5G37550	unknown protein	-0.94	0.05
249759_at	AT5G24380	YSL2 (YELLOW STRIPE LIKE 2); oligopeptide transporter	-1.16	0.02
249769_at	AT5G24120	SIGE (SIGMA FACTOR E); DNA binding / DNA-directed RNA polymerase/ sigma factor/ transcription factor	-1.23	0.01
249798_at	AT5G23730	nucleotide binding	-1.05	0.03
249942_at	AT5G22300	NIT4 (NITRILASE 4); 3-cyanoalanine hydratase/ cyanoalanine nitrilase/ indole-3-acetonitrile nitrilase/ nitrilase/ nitrile hydratase	-1.32	0.01
249944_at	AT5G22290	anac089 (Arabidopsis NAC domain containing protein 89); transcription factor	-0.96	0.05
250098_at	AT5G17350	unknown protein	-2.12	0
250099_at	AT5G17300	myb family transcription factor	-1.43	0.01
250293_s_at	AT5G13370;AT5G13360	[AT5G13370, auxin-responsive GH3 family protein];[AT5G13360, auxin-responsive GH3 family protein]	-1.19	0.01
250335_at	AT5G11650	hydrolase, alpha/beta fold family protein	-1.18	0.02
250420_at	AT5G11260	HY5 (ELONGATED HYPOCOTYL 5); DNA binding / double-stranded DNA binding / transcription factor	-1.64	0
250670_at	AT5G06860	PGIP1 (POLYGALACTURONASE INHIBITING PROTEIN 1); protein binding	-1.34	0.01
250935_at	AT5G03240	UBQ3 (POLYUBIQUITIN 3); protein binding	-0.99	0.04
251109_at	AT5G01600	ATFER1; ferric iron binding / iron ion binding	-1.11	0.03
251259_at	AT3G62260	protein phosphatase 2C, putative / PP2C, putative	-0.95	0.05
251360_at	AT3G61210	embryo-abundant protein-related	-1.62	0
251642_at	AT3G57520	AtSIP2 (Arabidopsis thaliana seed imbibition 2); hydrolase, hydrolyzing O-glycosyl compounds	-1.15	0.02
251745_at	AT3G55980	SZF1 (SALT-INDUCIBLE ZINC FINGER 1); transcription factor	-1.1	0.02
251826_at	AT3G55110	ABC transporter family protein	-1.3	0.01
252009_at	AT3G52800	zinc finger (AN1-like) family protein	-1.08	0.02
252010_at	AT3G52740	unknown protein	-1.1	0.03
252414_at	AT3G47420	glycerol-3-phosphate transporter, putative / glycerol 3-phosphate permease, putative	-1.01	0.04
252474_at	AT3G46620	zinc finger (C3HC4-type RING finger) family protein	-0.96	0.04
252570_at	AT3G45300	IVD (ISOVALERYL-COA-DEHYDROGENASE); ATP binding / isovaleryl-CoA dehydrogenase	-1.14	0.02
252648_at	AT3G44630	disease resistance protein RPP1-WsB-like (TIR-NBS-LRR class), putative	-1.06	0.02
252661_at	AT3G44450	unknown protein	-1.96	0
252679_at	AT3G44260	CCR4-NOT transcription complex protein, putative	-2.14	0
252997_at	AT4G38400	ATEXLA2 (ARABIDOPSIS THALIANA EXPANSIN-LIKE A2)	-0.93	0.04
253158_at	AT4G35780	protein kinase family protein	-1.06	0.02
253268_s_at	AT4G34131;AT4G34135	[AT4G34131, UGT73B3 (UDP-glucosyl transferase 73B3); UDP-glycosyltransferase/ abscisic acid glucosyltransferase/ quercetin 3-O-glucosyltransferase/ transferase, transferring hexosyl groups];[AT4G34135, UGT73B2 (UDP-GLUCOSYLTRANSFERASE 73B2); UDP-glucosyltransferase/ UDP-glycosyltransferase/ flavonol 3-O-glucosyltransferase/ quercetin 7-O-glucosyltransferase]	-2.07	0
253281_at	AT4G34138	UGT73B1 (UDP-glucosyl transferase 73B1); UDP-glycosyltransferase/ abscisic acid glucosyltransferase/ quercetin 3-O-glucosyltransferase/ quercetin 7-O-glucosyltransferase	-1.1	0.02
253323_at	AT4G33920	protein phosphatase 2C family protein / PP2C family protein	-0.97	0.04
253326_at	AT4G33440	glycoside hydrolase family 28 protein / polygalacturonase (pectinase) family protein	-1.23	0.01
253343_at	AT4G33540	metallo-beta-lactamase family protein	-0.94	0.04
253455_at	AT4G32020	unknown protein	-1.04	0.03
253614_at	AT4G30350	heat shock protein-related	-1.13	0.02
253643_at	AT4G29780	unknown protein	-1.38	0.01
253814_at	AT4G28290	unknown protein	-1.22	0.01
253830_at	AT4G27652	unknown protein	-3.25	0
253832_at	AT4G27654	unknown protein	-1.78	0
253859_at	AT4G27657	unknown protein	-3.36	0
253915_at	AT4G27280	calcium-binding EF hand family protein	-1.89	0
254016_at	AT4G26150	CGA1 (CYTOKININ-RESPONSIVE GATA FACTOR 1); transcription factor	-3.18	0
254024_at	AT4G25780	pathogenesis-related protein, putative	-1.07	0.03
254075_at	AT4G25470	CBF2 (C-REPEAT/DRE BINDING FACTOR 2); DNA binding / transcription activator/ transcription factor	-1.36	0.01
254120_at	AT4G24570	mitochondrial substrate carrier family protein	-2.25	0
254204_at	AT4G24160	hydrolase, alpha/beta fold family protein	-1.1	0.02
254215_at	AT4G23700	ATCHX17 (CATION/H+ EXCHANGER 17); monovalent cation:proton antiporter/ sodium:hydrogen antiporter	-0.96	0.05
254508_at	AT4G20170	unknown protein	-1.33	0.01
254549_at	AT4G19880	FUNCTIONS IN: molecular_function unknown; INVOLVED IN: response to cadmium ion; LOCATED IN: chloroplast; EXPRESSED IN: 23 plant structures; EXPRESSED DURING: 13 growth stages; CONTAINS InterPro DOMAIN/s: Glutathione S-transferase, predicted (InterPro:IPR016639), Glutathione S-transferase, C-terminal (InterPro:IPR004046), Glutathione S-transferase, C-terminal-like (InterPro:IPR010987), Glutathione…	-1.2	0.01
254550_at	AT4G19690	IRT1 (iron-regulated transporter 1); cadmium ion transmembrane transporter/ copper uptake transmembrane transporter/ iron ion transmembrane transporter/ manganese ion transmembrane transporter/ zinc ion transmembrane transporter	-1.04	0.03
254577_at	AT4G19450	nodulin-related	-1.03	0.03
254707_at	AT4G18010	AT5PTASE2 (MYO-INOSITOL POLYPHOSPHATE 5-PHOSPHATASE 2); inositol-polyphosphate 5-phosphatase	-1.16	0.02
254759_at	AT4G13180	short-chain dehydrogenase/reductase (SDR) family protein	-1.46	0
254850_at	AT4G12000	INVOLVED IN: response to oxidative stress; EXPRESSED IN: 22 plant structures; EXPRESSED DURING: 13 growth stages; CONTAINS InterPro DOMAIN/s: SNARE associated Golgi protein (InterPro:IPR015414); BEST Arabidopsis thaliana protein match is: unknown protein (TAIR:AT4G22850.1); Has 1153 Blast hits to 1150 proteins in 277 species: Archae - 2; Bacteria - 485; Metazoa - 104; Fungi - 24; Plants - 140; Vi…	-1.28	0.01
255064_at	AT4G08950	EXO (EXORDIUM)	-1.32	0.01
255479_at	AT4G02380	SAG21 (SENESCENCE-ASSOCIATED GENE 21)	-1.47	0
255502_at	AT4G02410	lectin protein kinase family protein	-0.97	0.04
255543_at	AT4G01870	tolB protein-related	-1.72	0
255549_at	AT4G01950	GPAT3 (GLYCEROL-3-PHOSPHATE ACYLTRANSFERASE 3); acyltransferase	-1.51	0.01
255695_at	AT4G00080	UNE11 (unfertilized embryo sac 11); enzyme inhibitor/ pectinesterase/ pectinesterase inhibitor	-1.18	0.03
255698_at	AT4G00150	scarecrow-like transcription factor 6 (SCL6)	-1.14	0.02
255795_at	AT2G33380	RD20 (RESPONSIVE TO DESSICATION 20); calcium ion binding	-1.21	0.02
255881_at	AT1G67070	DIN9 (DARK INDUCIBLE 9); mannose-6-phosphate isomerase	-0.98	0.04
256069_at	AT1G13740	AFP2 (ABI FIVE BINDING PROTEIN 2)	-0.98	0.04
256183_at	AT1G51660	ATMKK4 (ARABIDOPSIS THALIANA MITOGEN-ACTIVATED PROTEIN KINASE KINASE 4); MAP kinase kinase/ kinase	-1.2	0.01
256185_at	AT1G51700	ADOF1; DNA binding / transcription factor	-1.25	0.01
256356_s_at	AT5G43620;AT1G66500	[AT5G43620, S-locus protein-related];[AT1G66500, zinc finger (C2H2-type) family protein]	-1.98	0
256379_at	AT1G66840	INVOLVED IN: biological_process unknown; EXPRESSED IN: 17 plant structures; EXPRESSED DURING: 11 growth stages; CONTAINS InterPro DOMAIN/s: Protein of unknown function DUF827, plant (InterPro:IPR008545); BEST Arabidopsis thaliana protein match is: PMI15 (plastid movement impaired 15) (TAIR:AT5G38150.1); Has 66436 Blast hits to 37670 proteins in 1596 species: Archae - 890; Bacteria - 7464; Metazoa…	-1.18	0.02
256442_at	AT3G10930	unknown protein	-1.17	0.02
256548_at	AT3G14770	nodulin MtN3 family protein	-1.27	0.01
256589_at	AT3G28740	CYP81D1; electron carrier/ heme binding / iron ion binding / monooxygenase/ oxygen binding	-3.96	0
256725_at	AT2G34070	unknown protein	-0.96	0.04
256891_at	AT3G19030	unknown protein	-0.96	0.03
257057_at	AT3G15310	transposable element gene	-2.66	0
257216_at	AT3G14990	4-methyl-5(b-hydroxyethyl)-thiazole monophosphate biosynthesis protein, putative	-1.13	0.02
257262_at	AT3G21890	zinc finger (B-box type) family protein	-2.68	0
257481_at	AT1G08430	ALMT1 (ALUMINUM-ACTIVATED MALATE TRANSPORTER 1); malate transmembrane transporter	-1.79	0
257823_at	AT3G25190	nodulin, putative	-1.2	0.02
257830_at	AT3G26690	ATNUDX13 (ARABIDOPSIS THALIANA NUDIX HYDROLASE HOMOLOG 13); bis(5'-adenosyl)-pentaphosphatase/ hydrolase	-1.25	0.01
257880_at	AT3G16910	AAE7 (ACYL-ACTIVATING ENZYME 7); AMP binding / acetate-CoA ligase	-1.07	0.04
257916_at	AT3G23210	basic helix-loop-helix (bHLH) family protein	-1.1	0.02
257954_at	AT3G21760	UDP-glucoronosyl/UDP-glucosyl transferase family protein	-1.37	0.01
258033_at	AT3G21250	ATMRP6; ATPase, coupled to transmembrane movement of substances	-1.14	0.02
258094_at	AT3G14690	CYP72A15; electron carrier/ heme binding / iron ion binding / monooxygenase/ oxygen binding	-1.19	0.01
258107_at	AT3G23560	ALF5 (ABERRANT LATERAL ROOT FORMATION 5); antiporter/ drug transporter/ transporter	-1.26	0.01
258114_at	AT3G14660	CYP72A13; electron carrier/ heme binding / iron ion binding / monooxygenase/ oxygen binding	-1.38	0.01
258275_at	AT3G15760	unknown protein	-1.31	0.01
258349_at	AT3G17609	HYH (HY5-HOMOLOG); DNA binding / transcription factor	-1.3	0.01
258350_at	AT3G17510	CIPK1 (CBL-INTERACTING PROTEIN KINASE 1); kinase/ protein binding	-1.25	0.01
258677_at	AT3G08730	PK1 (PROTEIN-SERINE KINASE 1); kinase/ protein binding / protein kinase/ protein serine/threonine kinase	-1.43	0.01
258724_at	AT3G09600	myb family transcription factor	-1.2	0.03
258742_at	AT3G05800	transcription factor	-0.93	0.04
258757_at	AT3G10912;AT3G10910	[AT3G10912, CPuORF63 (Conserved peptide upstream open reading frame 63)];[AT3G10910, zinc finger (C3HC4-type RING finger) family protein]	-1.05	0.03
259040_at	AT3G09270	ATGSTU8 (GLUTATHIONE S-TRANSFERASE TAU 8); glutathione transferase	-1.14	0.02
259143_at	AT3G10190	calmodulin, putative	-0.93	0.04
259432_at	AT1G01520	myb family transcription factor	-1.89	0
259629_at	AT1G56510	WRR4 (WHITE RUST RESISTANCE 4); ATP binding / nucleoside-triphosphatase/ nucleotide binding / transmembrane receptor	-1.58	0
259705_at	AT1G77450	anac032 (Arabidopsis NAC domain containing protein 32); transcription factor	-2.89	0
259875_s_at	AT1G76680;AT1G76690	[AT1G76680, OPR1; 12-oxophytodienoate reductase];[AT1G76690, OPR2]	-1.69	0
259879_at	AT1G76650	calcium-binding EF hand family protein	-1.09	0.03
259911_at	AT1G72680	cinnamyl-alcohol dehydrogenase, putative	-1.31	0.01
259922_at	AT1G72770	HAB1 (HOMOLOGY TO ABI1); catalytic/ protein serine/threonine phosphatase	-1.1	0.02
259980_at	AT1G76520	auxin efflux carrier family protein	-1.09	0.02
260135_at	AT1G66400	calmodulin-related protein, putative	-1.12	0.02
260209_at	AT1G68552;AT1G68550	[AT1G68552, CPuORF53 (Conserved peptide upstream open reading frame 53)];[AT1G68550, AP2 domain-containing transcription factor, putative]	-1.03	0.03
260357_at	AT1G69260	AFP1 (ABI FIVE BINDING PROTEIN)	-1.16	0.02
260475_at	AT1G11080	scpl31 (serine carboxypeptidase-like 31); serine-type carboxypeptidase	-0.99	0.03
260517_at	AT1G51420	SPP1 (SUCROSE-PHOSPHATASE 1); catalytic/ magnesium ion binding / phosphatase/ sucrose-phosphatase	-1	0.03
260522_x_at	AT2G41730	unknown protein	-1.12	0.02
260592_at	AT1G55850	ATCSLE1; cellulose synthase/ transferase, transferring glycosyl groups	-1.85	0
260602_at	AT1G55920	ATSERAT2;1 (SERINE ACETYLTRANSFERASE 2;1); serine O-acetyltransferase	-1.68	0
260603_at	AT1G55960	FUNCTIONS IN: molecular_function unknown; INVOLVED IN: biological_process unknown; EXPRESSED IN: 24 plant structures; EXPRESSED DURING: 15 growth stages; CONTAINS InterPro DOMAIN/s: Lipid-binding START (InterPro:IPR002913); BEST Arabidopsis thaliana protein match is: unknown protein (TAIR:AT3G13062.2); Has 177 Blast hits to 177 proteins in 41 species: Archae - 0; Bacteria - 0; Metazoa - 79; Fungi…	-1.36	0.01
260727_at	AT1G48100	glycoside hydrolase family 28 protein / polygalacturonase (pectinase) family protein	-1.22	0.01
260784_at	AT1G06180	ATMYB13 (MYB DOMAIN PROTEIN 13); DNA binding / transcription factor	-1.88	0
260830_at	AT1G06760	histone H1, putative	-1.15	0.02
260900_s_at	AT5G34780;AT1G21400	[AT5G34780, dehydrogenase E1 component family protein];[AT1G21400, 2-oxoisovalerate dehydrogenase, putative / 3-methyl-2-oxobutanoate dehydrogenase, putative / branched-chain alpha-keto acid dehydrogenase E1 alpha subunit, putative]	-1.09	0.04
260914_at	AT1G02640	BXL2 (BETA-XYLOSIDASE 2); hydrolase, hydrolyzing O-glycosyl compounds	-0.93	0.04
260969_at	AT1G12240	ATBETAFRUCT4; beta-fructofuranosidase/ hydrolase, hydrolyzing O-glycosyl compounds	-1.44	0.01
261177_at	AT1G04770	male sterility MS5 family protein	-1.13	0.03
261193_at	AT1G32920	unknown protein	-1.96	0
261247_at	AT1G20070	unknown protein	-1.36	0.01
261319_at	AT1G53090	SPA4 (SPA1-RELATED 4); protein binding / signal transducer	-1.24	0.01
261405_at	AT1G18740	unknown protein	-1.06	0.03
261448_at	AT1G21140	nodulin, putative	-1.18	0.02
261564_at	AT1G01720	ATAF1; transcription activator/ transcription factor	-1.63	0
261618_at	AT1G33110	MATE efflux family protein	-1.15	0.02
261648_at	AT1G27730	STZ (salt tolerance zinc finger); nucleic acid binding / transcription factor/ transcription repressor/ zinc ion binding	-2.28	0
261772_at	AT1G76240	unknown protein	-1.07	0.02
261914_at	AT1G65870	disease resistance-responsive family protein	-1.37	0.01
261958_at	AT1G64500	glutaredoxin family protein	-0.97	0.04
262026_at	AT1G35670	ATCDPK2 (CALCIUM-DEPENDENT PROTEIN KINASE 2); calmodulin-dependent protein kinase/ kinase	-1.06	0.02
262045_at	AT1G80240	unknown protein	-1.4	0.01
262118_at	AT1G02850	BGLU11 (BETA GLUCOSIDASE 11); catalytic/ cation binding / hydrolase, hydrolyzing O-glycosyl compounds	-1.77	0
262158_at	AT1G52540	protein kinase, putative	-1.1	0.02
262373_at	AT1G73120	unknown protein	-1.24	0.02
262381_at	AT1G72900	disease resistance protein (TIR-NBS class), putative	-1.74	0
262383_at	AT1G72940	disease resistance protein (TIR-NBS class), putative	-1.27	0.01
262456_at	AT1G11260	STP1 (SUGAR TRANSPORTER 1); carbohydrate transmembrane transporter/ sugar:hydrogen symporter	-1.08	0.02
262505_at	AT1G21680	FUNCTIONS IN: molecular_function unknown; INVOLVED IN: biological_process unknown; LOCATED IN: plasma membrane, vacuole, plant-type cell wall; EXPRESSED IN: 25 plant structures; EXPRESSED DURING: 13 growth stages; CONTAINS InterPro DOMAIN/s: WD40-like Beta Propeller (InterPro:IPR011659), Six-bladed beta-propeller, TolB-like (InterPro:IPR011042); BEST Arabidopsis thaliana protein match is: unknown…	-1.67	0
262517_at	AT1G17180	ATGSTU25 (GLUTATHIONE S-TRANSFERASE TAU 25); glutathione transferase	-1.87	0
262518_at	AT1G17170	ATGSTU24 (GLUTATHIONE S-TRANSFERASE TAU 24); glutathione binding / glutathione transferase	-2.09	0
262552_at	AT1G31350	F-box family protein	-1.46	0
262635_at	AT1G06570	PDS1 (PHYTOENE DESATURATION 1); 4-hydroxyphenylpyruvate dioxygenase	-1.04	0.03
262653_at	AT1G14130	2-oxoglutarate-dependent dioxygenase, putative	-1.06	0.03
262911_s_at	AT1G59860;AT1G07400	[AT1G59860, 17.6 kDa class I heat shock protein (HSP17.6A-CI)];[AT1G07400, 17.8 kDa class I heat shock protein (HSP17.8-CI)]	-0.61	0.04
262935_at	AT1G79410	AtOCT5 (Arabidopsis thaliana ORGANIC CATION/CARNITINE TRANSPORTER5); carbohydrate transmembrane transporter/ sugar:hydrogen symporter	-2.17	0
262952_at	AT1G75770	unknown protein	-0.92	0.05
263184_at	AT1G05560	UGT75B1 (UDP-GLUCOSYLTRANSFERASE 75B1); UDP-glucose:4-aminobenzoate acylglucosyltransferase/ UDP-glucosyltransferase/ UDP-glycosyltransferase/ abscisic acid glucosyltransferase/ transferase, transferring glycosyl groups	-2.38	0
263231_at	AT1G05680	UDP-glucoronosyl/UDP-glucosyl transferase family protein	-2.31	0
263632_at	AT2G04795	unknown protein	-1.49	0
263796_at	AT2G24540	AFR (ATTENUATED FAR-RED RESPONSE)	-0.99	0.04
263847_at	AT2G36970	UDP-glucoronosyl/UDP-glucosyl transferase family protein	-1.27	0.01
264102_at	AT1G79270	ECT8 (evolutionarily conserved C-terminal region 8)	-1.42	0.01
264264_at	AT1G09250	transcription factor	-1.55	0
264779_at	AT1G08570	ACHT4 (ATYPICAL CYS HIS RICH THIOREDOXIN 4); oxidoreductase, acting on sulfur group of donors, disulfide as acceptor	-1.21	0.01
264909_at	AT2G17300	unknown protein	-1.6	0
264912_at	AT1G60750	oxidoreductase	-1.27	0.01
265200_s_at	AT2G36800;AT2G36790	[AT2G36800, DOGT1 (DON-GLUCOSYLTRANSFERASE 1); UDP-glycosyltransferase/ cis-zeatin O-beta-D-glucosyltransferase/ glucosyltransferase/ quercetin 4'-O-glucosyltransferase/ quercetin 7-O-glucosyltransferase/ trans-zeatin O-beta-D-glucosyltransferase/ transferase, transf];[AT2G36790, UGT73C6 (UDP-glucosyl transferase 73C6); UDP-glucosyltransferase/ UDP-glycosyltransferase/ quercetin 3-O-glucosyltrans…	-2.38	0
265276_at	AT2G28400	unknown protein	-1.15	0.02
265499_at	AT2G15480	UGT73B5 (UDP-glucosyl transferase 73B5); UDP-glucosyltransferase/ UDP-glycosyltransferase/ quercetin 3-O-glucosyltransferase/ transferase, transferring glycosyl groups	-1.08	0.02
265501_at	AT2G15490	UGT73B4 (UDP-GLYCOSYLTRANSFERASE 73B4); UDP-glucosyltransferase/ UDP-glycosyltransferase/ quercetin 3-O-glucosyltransferase/ quercetin 7-O-glucosyltransferase/ transferase, transferring glycosyl groups	-1.72	0
265561_s_at	AT2G05510;AT2G05440	[AT2G05510, glycine-rich protein];[AT2G05440, glycine-rich protein]	-1.07	0.02
265573_at	AT2G28200	nucleic acid binding / transcription factor/ zinc ion binding	-1.62	0
265665_at	AT2G27420	cysteine proteinase, putative	-1.4	0.01
265742_at	AT2G01290	ribose-5-phosphate isomerase	-1.41	0.01
265892_at	AT2G15020	unknown protein	-1.9	0
265939_at	AT2G19650	DC1 domain-containing protein	-1.67	0
265999_at	AT2G24100	unknown protein	-0.99	0.03
266155_at	no_match	no_match	-1.56	0.01
266290_at	AT2G29490	ATGSTU1 (GLUTATHIONE S-TRANSFERASE TAU 1); glutathione transferase	-1.51	0
266296_at	AT2G29420	ATGSTU7 (ARABIDOPSIS THALIANA GLUTATHIONE S-TRANSFERASE TAU 7); glutathione transferase	-1.98	0
266316_at	AT2G27080	harpin-induced protein-related / HIN1-related / harpin-responsive protein-related	-1.37	0.01
266368_at	AT2G41380	embryo-abundant protein-related	-2.17	0
266371_at	AT2G41410	calmodulin, putative	-0.95	0.05
266545_at	AT2G35290	unknown protein	-1.41	0.01
266555_at	AT2G46270	GBF3 (G-BOX BINDING FACTOR 3); sequence-specific DNA binding / transcription factor	-1.26	0.01
266720_s_at	AT2G46790;AT2G46670	[AT2G46790, APRR9 (ARABIDOPSIS PSEUDO-RESPONSE REGULATOR 9); protein binding / transcription regulator/ two-component response regulator];[AT2G46670, pseudo-response regulator, putative / timing of CAB expression 1-like protein, putative]	-2.08	0
266965_at	AT2G39510	nodulin MtN21 family protein	-0.93	0.04
267069_at	AT2G41010	ATCAMBP25 (ARABIDOPSIS THALIANA CALMODULIN (CAM)-BINDING PROTEIN OF 25 KDA); calmodulin binding	-1.4	0.01
267168_at	AT2G37770	aldo/keto reductase family protein	-2.38	0
267181_at	AT2G37760	aldo/keto reductase family protein	-1.03	0.03
267347_at	AT2G39950	unknown protein	-1.22	0.01
267357_at	AT2G40000	HSPRO2 (ARABIDOPSIS ORTHOLOG OF SUGAR BEET HS1 PRO-1 2)	-1.4	0.01
267492_at	AT2G30620	histone H1.2	-1.13	0.02
267515_at	AT2G45680	TCP family transcription factor, putative	-1.31	0.01
267623_at	AT2G39650	unknown protein	-0.91	0.05
